# Supplementary material for: Antimicrobial and Antibiofilm Effects of Combinatorial Treatment Formulations of Anti-Inflammatory Drugs—Common Antibiotics against Pathogenic Bacteria
Source: Pharmaceutics. 2022 Dec 20;15(1):4. doi: 10.3390/pharmaceutics15010004 (PMC9864814; doi:10.3390/pharmaceutics15010004)
Supplement: Supplementary file 1 [file pharmaceutics-15-00004-s001.zip]

Archive with 1 entries (1 files):
- pharmaceutics-2022855-supplementary.pdf
